# Supplementary material for: Mechanistic Insights into Quorum Quenching-Mediated Control of EPS and Biofilm Formation in Submerged MBR
Source: Molecules. 2026 Mar 19;31(6):1022. doi: 10.3390/molecules31061022 (PMC13029297; doi:10.3390/molecules31061022)
Supplement: Supplementary file 1 [file molecules-31-01022-s001.zip]

Archive with 1 entries (1 files):
- molecules-4184500-supplementary.pdf
